# Supplementary material for: Transcriptome profiling of natural dichromatism in the annual fishes Nothobranchius furzeri and Nothobranchius kadleci
Source: BMC Genomics. 2014 Sep 2;15(1):754. doi: 10.1186/1471-2164-15-754 (PMC4168119; doi:10.1186/1471-2164-15-754)
Supplement: Supplementary file 1 — Additional file 1: CSV: List of 210 differentially expressed genes identified in the intersection of DESeq and edgeR. (CSV 27 KB) [file 12864_2014_6450_MOESM1_ESM.csv]

Table S1: List of differentially expressed genes identified in this study. Dichromatic tail portions of F2 fish raised from a cross N. furzeri GRZ male and N. kadleci female were clipped, whole RNA isolated, and sequenced using Illumina technology.
Reads were mapped to the N. furzeri transcript refeference (Petzold et al, 2013). Corresponding Danio gene orthologues are shown where possible.
NFINtb: https://gen100.imb-jena.de/EST2UNI/nfintb/
	NFINtb ids	Ensembble ids	Gene symbol	Annotation	foldChange	log2FoldChange	padj.mean
1	Nofu_GRZ_cDNA_3_0207731	ENSDARG0000000486107731	ESRRGA	estrogen-related receptor gamma a, Ensorlg00000011528	50.54260919	5.659428238	6.74E-19
2	Nofu_GRZ_cDNA_3_0019999	ENSDARG0000005879919999	ZGC:66097	zgc:66097	45.42781283	5.505503942	3.06E-05
3	Nofu_GRZ_cDNA_3_0028242	ENSDARG0000007649528242	VWC2	von Willebrand factor C domain containing 2	27.59945889	4.786568077	5.28E-15
4	Nofu_GRZ_cDNA_3_0162379	ENSDARG0000001485862379	DRD2L	pep:novel group:BROADS1:groupXX:14002115:14008728:1 gene:ENSGACG00000012513 transcript:ENSGACT00000016579	22.41826775	4.486602901	4.34E-07
5	Nofu_GRZ_cDNA_3_0175215		BSCL2	Berardinelli-Seip congenital lipodystrophy 2 (seipin)	13.20618319	3.723141659	0.00137276
6	Nofu_GRZ_cDNA_3_0170920	ENSDARG0000006231470920	RASL10A	RAS-like, family 10, member A	12.99052559	3.699387898	0.003158925
7	Nofu_GRZ_cDNA_3_0083291	ENSDARG0000008888283291	GPRIN3	GPRIN family member 3	10.70929369	3.420791427	8.98E-07
8	Nofu_GRZ_cDNA_3_0175853	ENSDARG0000004098275853	FGF14	fibroblast growth factor 14	9.723596645	3.281490049	1.08E-09
9	Nofu_GRZ_cDNA_3_0193883		TYRP1	tyrosinase-related protein 1	7.880614198	2.978308075	5.59E-12
10	Nofu_GRZ_cDNA_3_0017222	ENSDARG0000005979817222	KCNQ1	potassium voltage-gated channel, KQT-like subfamily, member 1	6.366975615	2.670608239	5.13E-09
11	Nofu_GRZ_cDNA_3_0034297	ENSDARG0000000743034297	PRDM12	PR domain containing 12	6.271431547	2.648794797	4.05E-05
12	Nofu_GRZ_cDNA_3_0003894	ENSDARG0000003137203894	EFNA2	ephrin-A2	6.221233177	2.637200581	3.49E-22
13	Nofu_GRZ_cDNA_3_0025505	ENSDARG0000008628825505	SCG3	secretogranin III	5.823781521	2.541956234	0.001893328
14	Nofu_GRZ_cDNA_3_0003377		RAPGEF4	Rap guanine nucleotide exchange factor (GEF) 4	5.814118324	2.539560432	4.10E-07
15	Nofu_GRZ_cDNA_3_0161445	ENSDARG0000000749061445	ADRB1	adrenergic, beta-1-, receptor	5.729900209	2.518510013	0.000461304
16	Nofu_GRZ_cDNA_3_0176673		TYR	tyrosinase (oculocutaneous albinism IA)	5.677732433	2.505314863	3.29E-08
17	Nofu_GRZ_cDNA_3_0001306	ENSDARG0000006878701306	SLC6A17	solute carrier family 6, member 17	5.539703758	2.469808829	5.84E-05
18	Nofu_GRZ_cDNA_3_0032192	ENSDARG0000007048732192	MOCOS	molybdenum cofactor sulfurase	5.14728913	2.363812823	1.42E-07
19	Nofu_GRZ_cDNA_3_0008609	ENSDARG0000009129808609	PMEL	premelanosome protein	5.022085073	2.328286468	1.27E-06
20	Nofu_GRZ_cDNA_3_0193075		ANO2	anoctamin 2	4.942600849	2.305270403	0.000363878
21	Nofu_GRZ_cDNA_3_0031999	ENSDARG0000004580831999	RLBP1B	retinaldehyde binding protein 1	4.587035961	2.197562218	5.80E-09
22	Nofu_GRZ_cDNA_3_0179754	ENSDARG0000009179279754	FSCB	pep:known chromosome:Zv9:17:7604100:7622133:1 gene:ENSDARG00000091792 transcript:ENSDART00000128341	4.38091112	2.131230946	2.80E-05
23	Nofu_GRZ_cDNA_3_0008488	ENSDARG0000007167808488	ATCAYA	ataxia, cerebellar, Cayman type	4.238239174	2.083465005	0.001320707
24	Nofu_GRZ_cDNA_3_0212170	ENSDARG0000007516112170	DEFBL1	defensin, beta-like 1	4.20046555	2.070549235	3.03E-21
25	Nofu_GRZ_cDNA_3_0052756	ENSDARG0000006034552756	APOD	apolipoprotein D	4.10609544	2.037767161	1.20E-11
26	Nofu_GRZ_cDNA_3_0031850		FHL2	four and a half LIM domains 2	4.049435238	2.017720714	5.31E-11
27	Nofu_GRZ_cDNA_3_0034353	ENSDARG0000003838634353	ASCL1A	achaete-scute complex homolog 1 (Drosophila)	4.046638123	2.01672384	0.00311587
28	Nofu_GRZ_cDNA_3_0049932	ENSDARG0000006908949932	AGRP	agouti related protein homolog (mouse)	3.989541082	1.996222803	0.000116059
29	Nofu_GRZ_cDNA_3_0177782	ENSDARG0000005538877782	VTNA	pep:novel group:BROADS1:groupI:7562563:7566684:-1 gene:ENSGACG00000008584 transcript:ENSGACT00000011363	3.915087877	1.96904469	1.52E-19
30	Nofu_GRZ_cDNA_3_0015231		SLC25A38A	solute carrier family 25, member 38	3.84984654	1.944800939	2.59E-10
31	Nofu_GRZ_cDNA_3_0177391		CECR1B	cat eye syndrome chromosome region, candidate 1	3.831753335	1.938004692	8.30E-12
32	Nofu_GRZ_cDNA_3_0159127	ENSDARG0000005959459127	HS3ST3B1A	pep:novel chromosome:MEDAKA1:8:9867331:9875422:1 gene:ENSORLG00000007353 transcript:ENSORLT00000009221	3.827393084	1.936362078	9.40E-05
33	Nofu_GRZ_cDNA_3_0193337	ENSDARG0000006750993337	SLC24A4	solute carrier family 24 (sodium/potassium/calcium exchanger), member 4	3.778814613	1.917933742	1.87E-16
34	Nofu_GRZ_cDNA_3_0183615	ENSDARG0000003058883615	SLC10A1	solute carrier family 10 (sodium/bile acid cotransporter family), member 1	3.759259695	1.910448582	0.000566888
35	Nofu_GRZ_cDNA_3_0010537	ENSDARG0000006268810537	GPNMB	glycoprotein (transmembrane) nmb	3.698936175	1.887110407	3.20E-18
36	Nofu_GRZ_cDNA_3_0056241	ENSDARG0000003805656241	FGFBP1	fibroblast growth factor binding protein 2	3.651986052	1.868681255	0.000163174
37	Nofu_GRZ_cDNA_3_0045262	ENSDARG0000005757545262	PNP4A	purine nucleoside phosphorylase 4a	3.596441545	1.846570155	4.12E-17
38	Nofu_GRZ_cDNA_3_0026950	ENSDARG0000005517226950	BX470254	Uncharacterized protein	3.590296244	1.844102889	1.82E-08
39	Nofu_GRZ_cDNA_3_0010484	ENSDARG0000006282110484	SLC6A15	solute carrier family 6 (neutral amino acid transporter), member 15	3.574416544	1.837707768	1.27E-06
40	Nofu_GRZ_cDNA_3_0009782	ENSDARG0000001072709782	TTYH2L	tweety homolog 2 (Drosophila)	3.521930002	1.816366236	7.41E-06
41	Nofu_GRZ_cDNA_3_0161515	ENSDARG0000006130361515	OCA2	oculocutaneous albinism II	3.47565807	1.797286159	1.11E-11
42	Nofu_GRZ_cDNA_3_0165266		GOT1	glutamic-oxaloacetic transaminase 1, soluble (aspartate aminotransferase 1)	3.46451351	1.792652782	0.000562094
43	Nofu_GRZ_cDNA_3_0013724	ENSDARG0000008645113724	BST1	pep:novel group:BROADS1:groupXXI:10635578:10637930:1 gene:ENSGACG00000004942 transcript:ENSGACT00000006547	3.413820099	1.771387033	4.07E-13
44	Nofu_GRZ_cDNA_3_0194864	ENSDARG0000003922094864	ST6GALNAC5	ST6 (alpha-N-acetyl-neuraminyl-2,3-beta-galactosyl-1,3)-N-acetylgalactosaminide alpha-2,6-sialyltransferase 5	3.327685241	1.734518978	0.000572125
45	Nofu_GRZ_cDNA_3_0023767	ENSDARG0000005370923767	CU694453	Uncharacterized protein	3.3212342	1.731719459	1.08E-09
46	Nofu_GRZ_cDNA_3_0161275	ENSDARG0000007562961275	IFI30	interferon, gamma-inducible protein 30	3.281302133	1.714268439	2.52E-15
47	Nofu_GRZ_cDNA_3_0016856		DFNA5	deafness, autosomal dominant 5	3.24116414	1.696512084	6.29E-11
48	Nofu_GRZ_cDNA_3_0012387	ENSDARG0000001250412387	RLBP1A	retinaldehyde binding protein 1	3.157196167	1.658643903	4.18E-12
49	Nofu_GRZ_cDNA_3_0004826	ENSDARG0000007010004826	RIN1	Ras and Rab interactor 1	3.088120108	1.626728865	0.000349122
50	Nofu_GRZ_cDNA_3_0181323	ENSDARG0000006278081323	AIFM3	apoptosis-inducing factor, mitochondrion-associated, 3	3.030209052	1.599417328	0.001893333
51	Nofu_GRZ_cDNA_3_0017943	ENSDARG0000001300517943	LSAMP	limbic system-associated membrane protein	2.987397181	1.57888906	8.22E-07
52	Nofu_GRZ_cDNA_3_0176480	ENSDARG0000008833276480	ALX4	ALX homeobox 4	2.941628324	1.556614973	9.14E-13
53	Nofu_GRZ_cDNA_3_0035384		NMT1B	N-myristoyltransferase 1	2.92050095	1.546215854	0.002358514
54	Nofu_GRZ_cDNA_3_0176279	ENSDARG0000002005476279	AOX1	aldehyde oxidase 1	2.907144687	1.539602875	9.26E-13
55	Nofu_GRZ_cDNA_3_0003155	ENSDARG0000007543603155	SYTL2	synaptotagmin-like 2	2.896868914	1.534494403	0.001157959
56	Nofu_GRZ_cDNA_3_0175247		NILT3	NILT3 leukocyte receptor	2.842725038	1.507274561	2.95E-05
57	Nofu_GRZ_cDNA_3_0010497	ENSDARG0000001158210497	SOX5	SRY-box containing gene 5	2.838833837	1.505298407	9.25E-11
58	Nofu_GRZ_cDNA_3_0054340	ENSDARG0000005743754340	APOD	apolipoprotein D	2.792473642	1.481543663	1.52E-06
59	Nofu_GRZ_cDNA_3_0049734	ENSDARG0000004281549734	FAM150B	family with sequence similarity 150, member B	2.742067988	1.455264342	0.000814203
60	Nofu_GRZ_cDNA_3_0003781	ENSDARG0000001722903781	MEGF10	multiple EGF-like-domains 10	2.73266772	1.450310045	2.64E-11
61	Nofu_GRZ_cDNA_3_0175770		LRRC4BB	leucine rich repeat containing 4B	2.701376208	1.433694571	4.42E-05
62	Nofu_GRZ_cDNA_3_0008443	ENSDARG0000005508908443	MAB21L1	mab-21-like 1 (C. elegans)	2.690809609	1.428040315	1.54E-05
63	Nofu_GRZ_cDNA_3_0193416	ENSDARG0000005729693416	CBLN1	cerebellin 1 precursor	2.663043443	1.413075964	0.002629608
64	Nofu_GRZ_cDNA_3_0028937		CLEC3B	C-type lectin domain family 3, member B	2.647406881	1.40457994	3.06E-05
65	Nofu_GRZ_cDNA_3_0192655	ENSDARG0000002225192655	ZNF536	zinc finger protein 536	2.626752337	1.393280182	1.42E-07
66	Nofu_GRZ_cDNA_3_0210172	ENSDARG0000002517410172	HABP4	hyaluronan binding protein 4	2.62363644	1.391567818	0.003253969
67	Nofu_GRZ_cDNA_3_0002624	ENSDARG0000007945502624	NLGN4A	neuroligin 4a	2.613173985	1.385803182	7.26E-05
68	Nofu_GRZ_cDNA_3_0178033	ENSDARG0000005613378033	KITB	kit receptor b	2.481126	1.310995002	0.000690376
69	Nofu_GRZ_cDNA_3_0003622	ENSDARG0000007824103622	MAP7	microtubule-associated protein 7	2.457691581	1.297303881	3.92E-09
70	Nofu_GRZ_cDNA_3_0195386		ISYNA1	inositol-3-phosphate synthase 1	2.439490463	1.286579843	0.000263194
71	Nofu_GRZ_cDNA_3_0007627	ENSDARG0000009583307627	ALK	anaplastic lymphoma receptor tyrosine kinase	2.418041803	1.273839186	4.40E-06
72	Nofu_GRZ_cDNA_3_0209121	ENSDARG0000003573509121	GSX1	GS homeobox 1	2.395885795	1.260559141	0.001772207
73	Nofu_GRZ_cDNA_3_0018549	ENSDARG0000000842318549	TFEC	transcription factor EC	2.395474653	1.260311548	1.31E-07
74	Nofu_GRZ_cDNA_3_0007793	ENSDARG0000007948407793	KCNT1	potassium channel, subfamily T, member 1	2.325376455	1.217464293	1.96E-07
75	Nofu_GRZ_cDNA_3_0008556	ENSDARG0000006258108556	NLGN3A	neuroligin 3a	2.291950725	1.196576028	0.001063965
76	Nofu_GRZ_cDNA_3_0006938	ENSDARG0000007060206938	CU457778	pep:known scaffold:Zv9:Zv9_scaffold3473:148972:151329:1 gene:ENSDARG00000070602 transcript:ENSDART00000103852	2.283829835	1.191455161	1.40E-07
77	Nofu_GRZ_cDNA_3_0005176	ENSDARG0000004222105176	MTHFD1L	methylenetetrahydrofolate dehydrogenase (NADP+ dependent) 1-like	2.268143996	1.181512235	5.55E-05
78	Nofu_GRZ_cDNA_3_0040811	ENSDARG0000007017840811	SI:CH211-225P5	si:ch211-225p5.3	2.216326634	1.148170516	1.43E-05
79	Nofu_GRZ_cDNA_3_0045063	ENSDARG0000005612545063	MYCT1	myc target 1	2.209386134	1.14364558	0.003895227
80	Nofu_GRZ_cDNA_3_0032298	ENSDARG0000002834532298	KYNU	kynureninase	2.199743398	1.137335242	0.001761695
81	Nofu_GRZ_cDNA_3_0003546		ST8SIA3	ST8 alpha-N-acetyl-neuraminide alpha-2,8-sialyltransferase 3	2.175227611	1.121166369	3.25E-05
82	Nofu_GRZ_cDNA_3_0180122	ENSDARG0000003827880122	PTGIR	prostaglandin I2 (prostacyclin) receptor (IP)	2.164870499	1.114280726	0.00058791
83	Nofu_GRZ_cDNA_3_0003157	ENSDARG0000005567803157	AKAP12B	A kinase (PRKA) anchor protein 12	2.148599493	1.103396584	5.54E-07
84	Nofu_GRZ_cDNA_3_0029420		SI:DKEY-7F3	si:dkey-7f3.9	2.129332565	1.090401291	1.96E-05
85	Nofu_GRZ_cDNA_3_0006852	ENSDARG0000004504506852	PAX6A	paired box gene 6a	2.118553713	1.083079707	0.004497201
86	Nofu_GRZ_cDNA_3_0184126	ENSDARG0000007586584126	SORCS3	sortilin-related VPS10 domain containing receptor 3	2.089705331	1.063299523	6.97E-05
87	Nofu_GRZ_cDNA_3_0021782	ENSDARG0000005249721782	ZGC:110789	zgc:110789	2.052070281	1.037080143	0.000228539
88	Nofu_GRZ_cDNA_3_0008006	ENSDARG0000000125908006	GAS2	growth arrest-specific 2	2.022375754	1.016051072	0.001390918
89	Nofu_GRZ_cDNA_3_0208262	ENSDARG0000003361408262	RASGEF1BA	RasGEF domain family, member 1B	2.013679874	1.009834348	1.17E-05
90	Nofu_GRZ_cDNA_3_0002310	ENSDARG0000006015302310	H6PD	hexose-6-phosphate dehydrogenase (glucose 1-dehydrogenase)	1.991811638	0.99408122	3.56E-05
91	Nofu_GRZ_cDNA_3_0192538	ENSDARG0000006061092538	PCDH7	protocadherin 7	1.970320169	0.97843008	0.001519165
92	Nofu_GRZ_cDNA_3_0196409	ENSDARG0000007397896409	CRABP2A	cellular retinoic acid binding protein 2	1.963121573	0.973149519	1.34E-05
93	Nofu_GRZ_cDNA_3_0024489	ENSDARG0000000503324489	TRIP4	thyroid hormone receptor interactor 4	1.916921236	0.93879106	0.000997872
94	Nofu_GRZ_cDNA_3_0160766	ENSDARG0000001061060766	SARM1	sterile alpha and TIR motif containing 1	1.914346676	0.936852117	0.000190538
95	Nofu_GRZ_cDNA_3_0007828	ENSDARG0000000537407828	TUBGCP4	tubulin, gamma complex associated protein 4	1.913690802	0.93635775	8.81E-05
96	Nofu_GRZ_cDNA_3_0016509	ENSDARG0000005662416509	FIGF	c-fos induced growth factor (vascular endothelial growth factor D)	1.911818894	0.934945863	0.000931401
97	Nofu_GRZ_cDNA_3_0013818	ENSDARG0000003611713818	MCHR2	melanin-concentrating hormone receptor 2	1.910387557	0.933865345	0.001062221
98	Nofu_GRZ_cDNA_3_0011362	ENSDARG0000006933511362	BCL6B	B-cell CLL/lymphoma 6, member B	1.899369163	0.925520336	0.002093289
99	Nofu_GRZ_cDNA_3_0182464	ENSDARG0000000582382464	SLC39A10	solute carrier family 39 (zinc transporter), member 10	1.885929487	0.915275736	0.000161696
100	Nofu_GRZ_cDNA_3_0178062	ENSDARG0000008848678062	BPIFB4	BPI fold containing family B, member 4	1.878223459	0.909368716	0.004689461
101	Nofu_GRZ_cDNA_3_0177164	ENSDARG0000007792877164	C9H2ORF77	chromosome 2 open reading frame 77	1.867778281	0.901323207	0.003195208
102	Nofu_GRZ_cDNA_3_0194147	ENSDARG0000002477194147	SLC24A5	solute carrier family 24, member 5	1.865301146	0.899408567	8.10E-05
103	Nofu_GRZ_cDNA_3_0183516	ENSDARG0000005182483516	TMEFF2A	transmembrane protein with EGF-like and two follistatin-like domains 2	1.860526131	0.895710653	0.000116001
104	Nofu_GRZ_cDNA_3_0193378	ENSDARG0000000600893378	DCT	dopachrome tautomerase (dopachrome delta-isomerase, tyrosine-related protein 2)	1.84067613	0.880235804	0.00011864
105	Nofu_GRZ_cDNA_3_0029722	ENSDARG0000006826329722	CSF1A	pep:novel group:BROADS1:groupXII:720731:728526:-1 gene:ENSGACG00000002844 transcript:ENSGACT00000003739	1.821473373	0.865105905	0.000138458
106	Nofu_GRZ_cDNA_3_0013583		VANGL2	vang-like 2 (van gogh, Drosophila)	1.812364798	0.857873375	0.001285961
107	Nofu_GRZ_cDNA_3_0176966	ENSDARG0000006328876966	SLC2A11B	pep:novel chromosome:MEDAKA1:9:13035912:13041288:1 gene:ENSORLG00000008054 transcript:ENSORLT00000010105	1.806337399	0.853067394	0.000226434
108	Nofu_GRZ_cDNA_3_0180278	ENSDARG0000007026680278	SPOCK3	sparc/osteonectin, cwcv and kazal-like domains proteoglycan (testican) 3	1.748173658	0.805848505	0.00040971
109	Nofu_GRZ_cDNA_3_0179240	ENSDARG0000006256179240	ADCK1	aarF domain containing kinase 1	1.744430321	0.802755972	0.002245942
110	Nofu_GRZ_cDNA_3_0159998	ENSDARG0000002940259998	SORT1B	sortilin 1	1.740364663	0.79938963	0.000516564
111	Nofu_GRZ_cDNA_3_0192867	ENSDARG0000007021392867	ETNK2	ethanolamine kinase 2	1.692582927	0.75922652	0.002569637
112	Nofu_GRZ_cDNA_3_0182979	ENSDARG0000002157982979	ORC5	origin recognition complex, subunit 5	1.691029294	0.757901652	0.006708988
113	Nofu_GRZ_cDNA_3_0003202	ENSDARG0000004331703202	KITA	v-kit Hardy-Zuckerman 4 feline sarcoma viral oncogene homolog	1.68476012	0.752543192	0.002024764
114	Nofu_GRZ_cDNA_3_0179003	ENSDARG0000001130179003	NAE1	NEDD8 activating enzyme E1 subunit 1	1.635365204	0.709612849	0.003656196
115	Nofu_GRZ_cDNA_3_0026564	ENSDARG0000001831226564	RELL1	RELT-like 1	1.634513971	0.708861709	0.004021653
116	Nofu_GRZ_cDNA_3_0006178	ENSDARG0000002108206178	SEC31A	SEC31 homolog A (S. cerevisiae)	1.624710285	0.700182483	0.00547447
117	Nofu_GRZ_cDNA_3_0004771	ENSDARG0000006292604771	PRKAR1B	protein kinase, cAMP-dependent, regulatory, type I, beta	1.619504735	0.695552686	0.005901436
118	Nofu_GRZ_cDNA_3_0193627	ENSDARG0000004189593627	CAD	carbamoyl-phosphate synthetase 2, aspartate transcarbamylase, and dihydroorotase	1.608443467	0.68566523	0.005282098
119	Nofu_GRZ_cDNA_3_0161336		SOX10	SRY (sex determining region Y)-box 10	1.594838794	0.673410604	0.005294229
1	Nofu_GRZ_cDNA_3_0176607	ENSDARG0000006889476607	NRIP1B	nuclear receptor interacting protein 1	0.557948392	-0.841796411	0.004715411
2	Nofu_GRZ_cDNA_3_0192971	ENSDARG0000005336292971	CILP	cartilage intermediate layer protein, nucleotide pyrophosphohydrolase	0.548923464	-0.865323084	0.004250293
3	Nofu_GRZ_cDNA_3_0160081	ENSDARG0000007746560081	SORCS2	sortilin-related VPS10 domain containing receptor 2	0.547291884	-0.869617633	0.004404612
4	Nofu_GRZ_cDNA_3_0007237	ENSDARG0000007111607237	EEPD1	endonuclease/exonuclease/phosphatase family domain containing 1	0.546285023	-0.872274225	0.004190717
5	Nofu_GRZ_cDNA_3_0161474	ENSDARG0000005711361474	C6	complement component 6	0.542201079	-0.88310011	0.00295284
6	Nofu_GRZ_cDNA_3_0208782	ENSDARG0000007708008782	GPRC5B	G protein-coupled receptor, family C, group 5, member B	0.540499007	-0.887636126	0.006992386
7	Nofu_GRZ_cDNA_3_0004832	ENSDARG0000007974104832	CSRNP3	cysteine-serine-rich nuclear protein 3	0.530754963	-0.913882139	0.002745506
8	Nofu_GRZ_cDNA_3_0010605	ENSDARG0000000329310605	SOX9A	pep:novel chromosome:TETRAODON8:2:5094186:5095973:-1 gene:ENSTNIG00000007413 transcript:ENSTNIT00000010400	0.525066147	-0.929428912	0.00392581
9	Nofu_GRZ_cDNA_3_0180008		MAL	mal, T-cell differentiation protein	0.521206741	-0.940072351	0.007529714
10	Nofu_GRZ_cDNA_3_0031928	ENSDARG0000005602831928	SLC22A7A	solute carrier family 22 (organic anion transporter), member 7	0.517967303	-0.949067066	0.001810322
11	Nofu_GRZ_cDNA_3_0046144	ENSDARG0000001670446144	PBLD	phenazine biosynthesis-like protein domain containing	0.515361972	-0.956342008	0.004501422
12	Nofu_GRZ_cDNA_3_0003287	ENSDARG0000005524003287	XDH	xanthine dehydrogenase	0.508354586	-0.976092941	0.002693838
13	Nofu_GRZ_cDNA_3_0208765	ENSDARG0000004364608765	SLC6A8	solute carrier family 6 (neurotransmitter transporter, creatine), member 8	0.508251859	-0.976384507	0.004638059
14	Nofu_GRZ_cDNA_3_0087801		24242	Predicted protein	0.499594994	-1.001169075	0.000171601
15	Nofu_GRZ_cDNA_3_0162809	ENSDARG0000000408262809	Q4S8R0_TETNG	Gap junction protein	0.498392422	-1.004645964	0.000873439
16	Nofu_GRZ_cDNA_3_0009067	ENSDARG0000005953509067	LRRTM4	leucine rich repeat transmembrane neuronal 4	0.497167918	-1.008194893	0.000148966
17	Nofu_GRZ_cDNA_3_0192754		XKR4	XK, Kell blood group complex subunit-related family, member 4	0.492855923	-1.020762131	0.002893674
18	Nofu_GRZ_cDNA_3_0175124	ENSDARG0000004403975124	STX11A	syntaxin 11	0.490157546	-1.028682561	0.000374766
19	Nofu_GRZ_cDNA_3_0031172	ENSDARG0000009007231172	KRTCAP3	keratinocyte associated protein 3	0.488660865	-1.033094526	0.00317727
20	Nofu_GRZ_cDNA_3_0007724	ENSDARG0000005873007724	RDH10A	retinol dehydrogenase 10 (all-trans)	0.487412081	-1.036786085	0.000187619
21	Nofu_GRZ_cDNA_3_0184795	ENSDARG0000006873884795	COX5B	cytochrome c oxidase subunit Vb	0.486035213	-1.040867255	0.000255151
22	Nofu_GRZ_cDNA_3_0006455		TNNT3B	troponin T3b, skeletal, fast	0.485310736	-1.04301932	0.000211464
23	Nofu_GRZ_cDNA_3_0036938	ENSDARG0000003859336938	RSPO4	R-spondin 4	0.480576486	-1.057162034	0.000573709
24	Nofu_GRZ_cDNA_3_0178592	ENSDARG0000007625078592	RASEF	RAS and EF-hand domain containing	0.480527167	-1.057310096	9.56E-05
25	Nofu_GRZ_cDNA_3_0155216	ENSDARG0000001153855216	HSPB7	heat shock 27kDa protein family, member 7 (cardiovascular)	0.479175729	-1.061373259	0.000106621
26	Nofu_GRZ_cDNA_3_0177102	ENSDARG0000005928077102	HOXD3A	homeobox D3	0.474265635	-1.076232761	0.001779418
27	Nofu_GRZ_cDNA_3_0163541	ENSDARG0000002559563541	AGMO	alkylglycerol monooxygenase	0.472761969	-1.080814111	0.002733658
28	Nofu_GRZ_cDNA_3_0008096	ENSDARG0000006271108096	GAL3ST1	galactose-3-O-sulfotransferase 1	0.470175676	-1.08872819	0.000158202
29	Nofu_GRZ_cDNA_3_0182060	ENSDARG0000006945082060	GJA5	gap junction protein, alpha 5, 40kDa	0.469411921	-1.091073615	5.95E-05
30	Nofu_GRZ_cDNA_3_0008076	ENSDARG0000008832908076	CR556710	Uncharacterized protein	0.465843286	-1.102083393	2.26E-05
31	Nofu_GRZ_cDNA_3_0044654	ENSDARG0000007042644654	CHAC1	ChaC, cation transport regulator homolog 1 (E. coli)	0.463583013	-1.109100392	0.000273391
32	Nofu_GRZ_cDNA_3_0175665	ENSDARG0000007626575665	ANO8	anoctamin 8	0.461214727	-1.116489513	0.001336446
33	Nofu_GRZ_cDNA_3_0182624	ENSDARG0000007919882624	USP13	ubiquitin specific peptidase 13 (isopeptidase T-3)	0.456618289	-1.130939451	2.67E-05
34	Nofu_GRZ_cDNA_3_0196756	ENSDARG0000001107696756	MREG	pep:novel chromosome:MEDAKA1:8:5738647:5739866:-1 gene:ENSORLG00000003410 transcript:ENSORLT00000004237	0.45620878	-1.132233883	1.49E-05
35	Nofu_GRZ_cDNA_3_0047458	ENSDARG0000003822847458	C3H17ORF37	chromosome 17 open reading frame 37	0.448030226	-1.158332029	4.89E-06
36	Nofu_GRZ_cDNA_3_0207897	ENSDARG0000005939007897	SLC12A1	solute carrier family 12 (sodium/potassium/chloride transporters), member 1	0.445902337	-1.165200335	4.86E-06
37	Nofu_GRZ_cDNA_3_0018685		SLC39A6	solute carrier family 39 (zinc transporter), member 6	0.430418626	-1.216187583	4.45E-06
38	Nofu_GRZ_cDNA_3_0193213	ENSDARG0000001981993213	ADRA2B	adrenergic, alpha-2B-, receptor	0.430007894	-1.217564949	1.46E-06
39	Nofu_GRZ_cDNA_3_0208740	ENSDARG0000006074508740	PGM5	phosphoglucomutase 5	0.427537094	-1.225878498	1.69E-05
40	Nofu_GRZ_cDNA_3_0038140	ENSDARG0000007722238140	TMEM130	transmembrane protein 130	0.416621262	-1.263191627	1.59E-05
41	Nofu_GRZ_cDNA_3_0177412	ENSDARG0000003926577412	ARHGAP4A	Rho GTPase activating protein 4	0.411654836	-1.280492919	0.000892257
42	Nofu_GRZ_cDNA_3_0012275	ENSDARG0000003604312275	ZNF408	zinc finger protein 408	0.409651242	-1.287531906	4.86E-07
43	Nofu_GRZ_cDNA_3_0176091	ENSDARG0000006253176091	MAPK8IP3	mitogen-activated protein kinase 8 interacting protein 3	0.409402645	-1.288407673	0.000535338
44	Nofu_GRZ_cDNA_3_0163685		PTPRN	protein tyrosine phosphatase, receptor type, N	0.407790939	-1.294098377	0.003144661
45	Nofu_GRZ_cDNA_3_0040916	ENSDARG0000004186940916	TNFRSF19	tumor necrosis factor receptor superfamily, member 19	0.397062828	-1.332560789	1.37E-07
46	Nofu_GRZ_cDNA_3_0193483	ENSDARG0000007985893483	TMEM163	transmembrane protein 163	0.38563122	-1.374706242	0.000129615
47	Nofu_GRZ_cDNA_3_0019918	ENSDARG0000003988219918	AP3S2	adaptor-related protein complex 3, sigma 2 subunit	0.381952243	-1.38853583	0.000242928
48	Nofu_GRZ_cDNA_3_0207762	ENSDARG0000001305007762	ABCC12	ATP-binding cassette, sub-family C (CFTR/MRP), member 12	0.330658097	-1.596587865	3.32E-05
49	Nofu_GRZ_cDNA_3_0207808	ENSDARG0000007691907808	IGDCC4	immunoglobulin superfamily, DCC subclass, member 4	0.330512121	-1.597224912	0.004021478
50	Nofu_GRZ_cDNA_3_0177442	ENSDARG0000006060977442	CD109	CD109 molecule	0.330161244	-1.598757316	3.63E-06
51	Nofu_GRZ_cDNA_3_0179880	ENSDARG0000009096779880	HPN	hepsin	0.304496831	-1.715500881	3.06E-05
52	Nofu_GRZ_cDNA_3_0002625	ENSDARG0000007475602625	TFB2M	transcription factor B2, mitochondrial	0.303909067	-1.718288376	3.28E-06
53	Nofu_GRZ_cDNA_3_0024033	ENSDARG0000003282024033	RXFP2	relaxin/insulin-like family peptide receptor 2	0.299018756	-1.741692114	1.66E-11
54	Nofu_GRZ_cDNA_3_0160617	ENSDARG0000008819560617	WU:FB52C12	wu:fb52c12	0.293705939	-1.767555658	0.002171389
55	Nofu_GRZ_cDNA_3_0009338	ENSDARG0000005357509338	GPAT2	glycerol-3-phosphate acyltransferase 2, mitochondrial	0.28196991	-1.826386879	1.66E-08
56	Nofu_GRZ_cDNA_3_0026795	ENSDARG0000006235926795	SCN3B	sodium channel, voltage-gated, type III, beta	0.269155968	-1.893485679	1.27E-06
57	Nofu_GRZ_cDNA_3_0164828	ENSDARG0000002640664828	ANXA5A	annexin A5	0.234557634	-2.091985639	0.003448996
58	Nofu_GRZ_cDNA_3_0003118	ENSDARG0000003747803118	CDH8	cadherin 8, type 2	0.232694055	-2.103493743	0.000800915
59	Nofu_GRZ_cDNA_3_0163756	ENSDARG0000000440563756	SNX10A	sorting nexin 10	0.232334683	-2.10572356	0.003117012
60	Nofu_GRZ_cDNA_3_0193738	ENSDARG0000006826193738	PROS1	protein S (alpha)	0.228239278	-2.131381005	4.34E-07
61	Nofu_GRZ_cDNA_3_0007252	ENSDARG0000008785707252	CT573001	Uncharacterized protein	0.2079768	-2.265505495	0.002414646
62	Nofu_GRZ_cDNA_3_0008801	ENSDARG0000004346608801	KCNK3	potassium channel, subfamily K, member 3	0.196808707	-2.345134046	1.08E-08
63	Nofu_GRZ_cDNA_3_0010471	ENSDARG0000001911710471	PARVB	parvin, beta	0.180874092	-2.46694232	9.53E-09
64	Nofu_GRZ_cDNA_3_0163271	ENSDARG0000001019263271	PAX3A	pep:novel group:BROADS1:groupIII:2709729:2726302:-1 gene:ENSGACG00000014017 transcript:ENSGACT00000018550	0.141831291	-2.817752241	1.75E-16
65	Nofu_GRZ_cDNA_3_0160483	ENSDARG0000001465160483	SVIL	supervillin	0.136387123	-2.874220657	0.000891089
66	Nofu_GRZ_cDNA_3_0176692	ENSDARG0000005466776692	ADRA2DA	pep:novel group:BROADS1:groupIV:11072599:11074470:-1 gene:ENSGACG00000018040 transcript:ENSGACT00000023879	0.135940923	-2.87894827	0.002703448
67	Nofu_GRZ_cDNA_3_0015715	ENSDARG0000003964715715	SLC6A1	solute carrier family 6 (neurotransmitter transporter, GABA), member 1	0.130423343	-2.938725991	4.67E-06
68	Nofu_GRZ_cDNA_3_0184689		BCAP29	B-cell receptor-associated protein 29	0.129489888	-2.949088651	0.000115059
69	Nofu_GRZ_cDNA_3_0047858	ENSDARG0000009100347858	IL34	interleukin 34	0.090161719	-3.471341175	5.78E-09
70	Nofu_GRZ_cDNA_3_0177305	ENSDARG0000000956777305	SPEG	SPEG complex locus	0.081481411	-3.617385222	0.000104643
71	Nofu_GRZ_cDNA_3_0178853	ENSDARG0000008627278853	CR626889	Uncharacterized protein	0.065593997	-3.930292399	0.000121915
72	Nofu_GRZ_cDNA_3_0194989	ENSDARG0000000220494989	HSPB11	pep:novel chromosome:MEDAKA1:14:1948773:1949528:-1 gene:ENSORLG00000000758 transcript:ENSORLT00000000930	0.064636737	-3.95150183	0.001833057
73	Nofu_GRZ_cDNA_3_0038822	ENSDARG0000007654638822	TRHR	Thyrotropin-releasing hormone receptor 1a	0.045360716	-4.462412788	1.80E-09
74	Nofu_GRZ_cDNA_3_0063386	ENSDARG0000008908663386	MUSTN1	musculoskeletal, embryonic nuclear protein 1	0.039489494	-4.662387303	0.000405059
75	Nofu_GRZ_cDNA_3_0000309	ENSDARG0000003072200309	XIRP1	xin actin-binding repeat containing 1	0.021071178	-5.568585245	0.000107909
76	Nofu_GRZ_cDNA_3_0013466	ENSDARG0000002059413466	TXLNBA	taxilin beta a	0.019705338	-5.665269711	0.000307926
77	Nofu_GRZ_cDNA_3_0162752	ENSDARG0000005377362752	VGLL2B	vestigial like 1 (Drosophila)	0.015820351	-5.982074588	4.02E-11
78	Nofu_GRZ_cDNA_3_0208073	ENSDARG0000007869608073	SYNPO2L	synaptopodin 2-like	0.011039024	-6.501243616	0.003138017
79	Nofu_GRZ_cDNA_3_0060681	ENSDARG0000004586460681	LMOD2B	leiomodin 2 (cardiac)	0.010874482	-6.522909472	0.000398295
80	Nofu_GRZ_cDNA_3_0008866	ENSDARG0000000675708866	KBTBD10B	kelch repeat and BTB (POZ) domain containing 10	0.010117527	-6.626999505	0.000685706
81	Nofu_GRZ_cDNA_3_0161767	ENSDARG0000000188261767	KBTBD12	kelch repeat and BTB (POZ) domain containing 12	0.006349779	-7.299077848	0.000420954
82	Nofu_GRZ_cDNA_3_0045931	ENSDARG0000000734445931	TCAP	titin-cap (telethonin)	0.005800089	-7.429709356	6.42E-06
83	Nofu_GRZ_cDNA_3_0038755	ENSDARG0000005325438755	MYLZ2	myosin light chain, phosphorylatable, fast skeletal muscle	0.005383781	-7.53716467	0.003115869
84	Nofu_GRZ_cDNA_3_0063306	ENSDARG0000002281763306	PVALB3	parvalbumin 3	0.004237404	-7.882603476	0.004217187
85	Nofu_GRZ_cDNA_3_0022728	ENSDARG0000003532722728	CKMA	creatine kinase, muscle	0.004110079	-7.926618005	0.001312562
86	Nofu_GRZ_cDNA_3_0020512	ENSDARG0000003383220512	AMPD1	adenosine monophosphate deaminase 1	0.003628639	-8.106355692	0.001503902
87	Nofu_GRZ_cDNA_3_0148206	ENSDARG0000009593048206	MYHA	myosin, heavy chain a	0.002795742	-8.482552979	0.002537356
88	Nofu_GRZ_cDNA_3_0057982	ENSDARG0000006770157982	MYOZ3	myozenin 3	0.001263442	-9.628424346	0.001598947
89	Nofu_GRZ_cDNA_3_0033426	ENSDARG0000001231133426	MYOZ2B	myozenin 2	0	#NAME?	0.002204698
90	Nofu_GRZ_cDNA_3_0001885		TTNB	titin b	0	#NAME?	0.002431377
91	Nofu_GRZ_cDNA_3_0000853	ENSDARG0000002821300853	TTN	titin	0	#NAME?	0.002554702
