# Supplementary material for: Transcriptome profiling of natural dichromatism in the annual fishes Nothobranchius furzeri and Nothobranchius kadleci
Source: BMC Genomics. 2014 Sep 2;15(1):754. doi: 10.1186/1471-2164-15-754 (PMC4168119; doi:10.1186/1471-2164-15-754)
Supplement: Supplementary file 2 — Additional file 2: CSV: DAVID Functional Annotation Clustering results of up-regulated (A) and down-regulated (B) gene lists. Only gene groups containing significant GO terms are shown. The genes are listed below each cluster. (CSV 4 KB) [file 12864_2014_6450_MOESM2_ESM.csv]

Table S2: DAVID Functional Annotation Clustering results of up-regulated (A) and down-regulated (B) gene lists
Only gene groups containing significant GO terms are shown. The genes are listed below each cluster.
(A) GENE UP-REGULATED IN YELLOW TAIL SAMPLES (WITH RESPECT TO RED TAIL SAMPLES)
Annotation Cluster 1	Enrichment Score: 3.34445260980632
Category	Term	Count	P-value
GOTERM_BP_FAT	GO:0042438~melanin biosynthetic process	4	7.9E-06
GOTERM_BP_FAT	GO:0048066~pigmentation during development	5	1.0E-05
GOTERM_BP_FAT	GO:0006582~melanin metabolic process	4	1.2E-05
GOTERM_BP_FAT	GO:0043473~pigmentation	5	2.7E-04
GOTERM_BP_FAT	GO:0046148~pigment biosynthetic process	4	1.2E-03
GOTERM_BP_FAT	GO:0042440~pigment metabolic process	4	1.7E-03
GOTERM_MF_FAT	GO:0005507~copper ion binding	3	4.0E-02
KEGG_PATHWAY	hsa04916:Melanogenesis	3	8.4E-02
Dct, Sox10, Tyrp1, Tyr, Oca2
Annotation Cluster 2	Enrichment Score: 1.8453629526974102
GOTERM_CC_FAT	GO:0031410~cytoplasmic vesicle	9	1.1E-02
GOTERM_CC_FAT	GO:0031982~vesicle	9	1.4E-02
GOTERM_CC_FAT	GO:0016023~cytoplasmic membrane-bounded vesicle	8	1.5E-02
GOTERM_CC_FAT	GO:0031988~membrane-bounded vesicle	8	1.8E-02
Dct, Tyrp1, Tyr, Sec31A, Slc24A5, Sytl2, Gpnmb, Figf, Kcnq1
Annotation Cluster 3	Enrichment Score: 1.364785523557458
GOTERM_MF_FAT	GO:0070279~vitamin B6 binding	3	2.6E-02
GOTERM_MF_FAT	GO:0030170~pyridoxal phosphate binding	3	2.6E-02
GOTERM_MF_FAT	GO:0019842~vitamin binding	3	1.2E-01
Mocos, Kynu, Got1
Annotation Cluster 4	Enrichment Score: 1.2384381045747432
GOTERM_MF_FAT	GO:0031420~alkali metal ion binding	5	2.1E-02
GOTERM_MF_FAT	GO:0030955~potassium ion binding	4	2.1E-02
GOTERM_BP_FAT	GO:0006813~potassium ion transport	4	5.4E-02
GOTERM_BP_FAT	GO:0015672~monovalent inorganic cation transport	5	8.9E-02
GOTERM_BP_FAT	GO:0030001~metal ion transport	6	1.0E-01
GOTERM_BP_FAT	GO:0006812~cation transport	6	1.7E-01
Kcnt1, Slc24A4, Slc39A10, Slc24A5, Kcnq1, Slc10A1
Annotation Cluster 5	Enrichment Score: 1.1736749128697803
GOTERM_BP_FAT	GO:0006732~coenzyme metabolic process	4	4.8E-02
GOTERM_BP_FAT	GO:0009108~coenzyme biosynthetic process	3	5.2E-02
GOTERM_BP_FAT	GO:0051186~cofactor metabolic process	4	8.6E-02
GOTERM_BP_FAT	GO:0051188~cofactor biosynthetic process	3	9.4E-02
Mocos, Kynu, H6Pd, Mthfd1L
(B) GENES DOWN-REGULATED IN YELLOW TAIL SAMPLES (WITH RESPECT TO RED TAIL SAMPLES)
Annotation Cluster 1	Enrichment Score: 2.857327317550288
GOTERM_CC_FAT	GO:0030018~Z disc	4	7.6E-04
GOTERM_CC_FAT	GO:0030016~myofibril	5	9.1E-04
GOTERM_CC_FAT	GO:0044449~contractile fiber part	5	9.8E-04
GOTERM_CC_FAT	GO:0043292~contractile fiber	5	1.3E-03
GOTERM_CC_FAT	GO:0031674~I band	4	1.3E-03
GOTERM_CC_FAT	GO:0030017~sarcomere	4	6.6E-03
Pgm5, Tcap, Svil, Ttn, Myoz3
Annotation Cluster 2	Enrichment Score: 1.7580699748423552
GOTERM_BP_FAT	GO:0045214~sarcomere organization	3	7.6E-04
GOTERM_BP_FAT	GO:0030239~myofibril assembly	3	2.4E-03
GOTERM_BP_FAT	GO:0031032~actomyosin structure organization	3	4.2E-03
GOTERM_BP_FAT	GO:0007517~muscle organ development	5	6.1E-03
GOTERM_BP_FAT	GO:0010927~cellular component assembly involved in morphogenesis	3	6.9E-03
GOTERM_BP_FAT	GO:0014706~striated muscle tissue development	4	8.1E-03
GOTERM_BP_FAT	GO:0042692~muscle cell differentiation	4	8.5E-03
GOTERM_BP_FAT	GO:0060537~muscle tissue development	4	9.3E-03
GOTERM_BP_FAT	GO:0055002~striated muscle cell development	3	1.4E-02
GOTERM_BP_FAT	GO:0055001~muscle cell development	3	1.6E-02
GOTERM_BP_FAT	GO:0048738~cardiac muscle tissue development	3	1.7E-02
GOTERM_BP_FAT	GO:0051146~striated muscle cell differentiation	3	3.7E-02
GOTERM_BP_FAT	GO:0007507~heart development	4	3.8E-02
GOTERM_BP_FAT	GO:0032989~cellular component morphogenesis	4	1.6E-01
GOTERM_BP_FAT	GO:0030036~actin cytoskeleton organization	3	1.9E-01
GOTERM_BP_FAT	GO:0007010~cytoskeleton organization	4	1.9E-01
GOTERM_BP_FAT	GO:0030029~actin filament-based process	3	2.0E-01
Tcap, Xirp1, Mapk8Ip3, Ttn
Annotation Cluster 3	Enrichment Score: 1.0933084824084094
GOTERM_MF_FAT	GO:0031420~alkali metal ion binding	4	4.2E-02
GOTERM_MF_FAT	GO:0031402~sodium ion binding	3	6.0E-02
GOTERM_BP_FAT	GO:0006814~sodium ion transport	3	7.5E-02
GOTERM_BP_FAT	GO:0030001~metal ion transport	5	7.7E-02
GOTERM_BP_FAT	GO:0015672~monovalent inorganic cation transport	4	9.8E-02
GOTERM_BP_FAT	GO:0006812~cation transport	5	1.2E-01
GOTERM_BP_FAT	GO:0006811~ion transport	6	1.3E-01
Slc12a1, Scn3b, Slc6a8, Slc39a6, Kcnk3, Ano8, Xdh
